# Supplementary material for: Bayesian hypothesis testing and experimental design for two-photon imaging data
Source: PLoS Comput Biol. 2019 Aug 2;15(8):e1007205. doi: 10.1371/journal.pcbi.1007205 (PMC6693774; doi:10.1371/journal.pcbi.1007205)
Supplement: S1 Table — Each kernel incorporates either independent or interactive effects of the stimulus parameter into the prediction. Kernels were selected by a sequence of likelihood ratio tests, the results of which are shown in S2 Table. (ODS) [file pcbi.1007205.s003.ods]

## Sheet: Sheet1
Kernel ID	Effects
1	Time
2	Freq
3	Cont
4	Time-Freq
5	Time-Cont
6	Freq-Cont
7	Time-Freq-Cont
