# Supplementary material for: Bayesian hypothesis testing and experimental design for two-photon imaging data
Source: PLoS Comput Biol. 2019 Aug 2;15(8):e1007205. doi: 10.1371/journal.pcbi.1007205 (PMC6693774; doi:10.1371/journal.pcbi.1007205)
Supplement: S2 Table — Results from the sequential likelihood ratio test from which the stimulus parameter model was constructed for the sinusoidal stimulus data. (ODS) [file pcbi.1007205.s004.ods]

## Sheet: Sheet1
GP ID	Kernel	Pass	Accepted
0	Time	0
1	Freq	0
2	Cont	0
3	Time-Freq	0
4	Time-Cont	0
5	Freq-Cont	0
6	Time-Freq-Cont	0	Accept
7	Time-Freq-Cont + Time	1
8	Time-Freq-Cont + Freq	1
9	Time-Freq-Cont + Cont	1
10	Time-Freq-Cont + Time-Freq	1
11	Time-Freq-Cont + Time-Cont	1
12	Time-Freq-Cont + Freq-Cont	1	Accept
13	Time-Freq-Cont + Time-Freq + Time	2
14	Time-Freq-Cont + Time-Freq + Freq	2	Reject
15	Time-Freq-Cont + Time-Freq + Cont	2
16	Time-Freq-Cont + Time-Freq + Time-Cont	2
17	Time-Freq-Cont + Time-Freq + Freq-Cont	2
18	Time-Freq-Cont + Time-Freq + Time-Cont + Time	3	Reject
19	Time-Freq-Cont + Time-Freq + Time-Cont + Freq	3
20	Time-Freq-Cont + Time-Freq + Time-Cont + Cont	3
21	Time-Freq-Cont + Time-Freq + Time-Cont + Freq-Cont	3
